# Supplementary material for: Effectiveness of insecticide thermal fogging in hyrax dens in the control of leishmaniasis vectors in rural Palestine: A prospective study
Source: PLoS Negl Trop Dis. 2022 Sep 13;16(9):e0010628. doi: 10.1371/journal.pntd.0010628 (PMC9469989; doi:10.1371/journal.pntd.0010628)
Supplement: S1 Data — (XLSX) [file pntd.0010628.s007.xlsx]

## Sheet: Figure3
Location/trap type	Collection session/Week	Total sand flies		Phlebotomus spp.		P. sergenti		P. major		P. tobbi
		Controla	Interventionb	Controla	Interventionb	Controla	Interventionb	Controla	Interventionb	Controla	Interventionb
Inside dens/CDC traps	1	34.8333	89	3	60.6667	1.5	36	0.5	17	0.833333	6
Inside dens/CDC traps	2	37	98.3333	2.66667	59.6667	2	26.3333	0.333333	16.6667	0.333333	15.3333
Inside dens/CDC traps	3	52.3333	89.3333	2.66667	46.3333	0.833333	22	0.833333	18.6667	1	3
Inside dens/CDC traps	4	33.3333	84.3333	1.83333	45.6667	0.5	12.3333	1	24.6667	0.166667	6.33333
Inside dens/CDC traps	5	109.667	346	4	55.6667	1.16667	18.3333	1.16667	17	1	17.3333
Inside dens/CDC traps	6	168.5	581	4.83333	94.6667	2.66667	48.3333	0.833333	26	0.666667	14.6667
Inside dens/CDC traps	7	132.333	11.3333	2.83333	3.66667	1.66667	0	0	0.666667	0.666667	2
Inside dens/CDC traps	8	106.667	78	3.33333	14	1.66667	3.33333	0	3	1.16667	5.66667
Inside dens/CDC traps	9	83	160.667	1.83333	28.6667	1.16667	8	0.166667	3	0.333333	14.3333
Inside dens/CDC traps	10	79.6667	121.333	1	33	0.5	6.66667	0.166667	7.66667	0.166667	16.3333
Inside dens/CDC traps	11	52.5	131	2.66667	50.6667	1.83333	22.6667	0.166667	12.6667	0.5	13
Inside dens/CDC traps	12	62.1667	114.667	3	35.3333	1.66667	19.3333	0.166667	5.33333	0.666667	8
Outside dens/sticky traps	1	7.5	15	0	4.33333	0	2.66667	0	1.66667	0	0
Outside dens/sticky traps	2	14.6667	17.3333	0.166667	2.66667	0.166667	1.33333	0	1	0	0.333333
Outside dens/sticky traps	3	16.1667	19	1.66667	3.33333	0.833333	2	0.666667	1.33333	0.166667	0
Outside dens/sticky traps	4	12.1667	25	1.33333	9	1	2.66667	0.166667	6	0	0.333333
Outside dens/sticky traps	5	23.3333	33	0	2.66667	0	0.666667	0	1.66667	0	0
Outside dens/sticky traps	6	36.1667	29.3333	0.5	3.33333	0.5	0.666667	0	1.66667	0	1
Outside dens/sticky traps	7	9.5	13.6667	0.166667	0	0	0	0	0	0.166667	0
Outside dens/sticky traps	8	11	24.6667	0	1.33333	0	0	0	0.666667	0	0.666667
Outside dens/sticky traps	9	12.1667	15	0	0.666667	0	0.333333	0	0	0	0.333333
Outside dens/sticky traps	10	11.3333	20	0.166667	1.66667	0	1	0	0	0.166667	0.666667
Outside dens/sticky traps	11	11.5	14	0.833333	1	0.166667	0.666667	0.166667	0	0	0.333333
Outside dens/sticky traps	12	10.3333	11	0.833333	0.333333	0.666667	0	0	0	0	0.333333
Note: the numbers correspond to sand fly density
a Control site
b Intervention site
