# Supplementary material for: Effectiveness of insecticide thermal fogging in hyrax dens in the control of leishmaniasis vectors in rural Palestine: A prospective study
Source: PLoS Negl Trop Dis. 2022 Sep 13;16(9):e0010628. doi: 10.1371/journal.pntd.0010628 (PMC9469989; doi:10.1371/journal.pntd.0010628)
Supplement: S2 Data — (XLSX) [file pntd.0010628.s008.xlsx]

## Sheet: Figure 4 data
Location/trap type	Collection session/Week	Phlebotomous spp. femalesa		Engorged/gravid females a		Number of infected sand flies		% of infected sand flies
		Controlb	Interventionc	Controlb	Interventionc	Controlb	Interventionc	Controlb	Interventionc
Inside dens/CDC traps	1	1.16667	18.3333	0.666667	4.66667	0	2	0	15.3846
Inside dens/CDC traps	2	1	13.6667	0	5	0	4	0	26.6667
Inside dens/CDC traps	3	1.33333	14	0.333333	4.66667	0	3	0	20
Inside dens/CDC traps	4	0.833333	13.3333	0.166667	7	0	1	0	4.7619
Inside dens/CDC traps	5	0.833333	18.3333	0.333333	7.66667	0	4	0	22.2222
Inside dens/CDC traps	6	1.16667	22.3333	1.16667	13.3333	1	3	16.6667	7.69231
Inside dens/CDC traps	7	1.16667	1	1.16667	1	0	0	0	0
Inside dens/CDC traps	8	1.66667	6.33333	1.5	3.33333	0	0	0	0
Inside dens/CDC traps	9	0.666667	11.6667	0.5	4.33333	0	0	0	0
Inside dens/CDC traps	10	0.666667	10	0.5	4.33333	1	1	33.3333	7.69231
Inside dens/CDC traps	11	0.666667	22.3333	0	8	0	1	0	4.54545
Inside dens/CDC traps	12	0.666667	15	0.333333	5.66667	0	1	0	6.25
Outside dens/sticky traps	1	0	0	0	0	0	0	0	0
Outside dens/sticky traps	2	0	0	0	0	0	0	0	0
Outside dens/sticky traps	3	0.166667	1	0	0.333333	0	0	0	0
Outside dens/sticky traps	4	0.166667	0.666667	0.166667	0	0	0	0	0
Outside dens/sticky traps	5	0	0	0	0	0	0	0	0
Outside dens/sticky traps	6	0	0.333333	0	0.333333	0	0	0	0
Outside dens/sticky traps	7	0	0	0	0	0	0	0	0
Outside dens/sticky traps	8	0	0.333333	0	0.333333	0	0	0	0
Outside dens/sticky traps	9	0	0	0	0	0	0	0	0
Outside dens/sticky traps	10	0	0.333333	0	0	0	0	0	0
Outside dens/sticky traps	11	0.166667	0.666667	0	0.666667	0	0	0	0
Outside dens/sticky traps	12	0.166667	0	0	0	0	0	0	0
a the numbers correspond to sand fly density
b Control site
c Intervention site
