# Supplementary material for: Effectiveness of insecticide thermal fogging in hyrax dens in the control of leishmaniasis vectors in rural Palestine: A prospective study
Source: PLoS Negl Trop Dis. 2022 Sep 13;16(9):e0010628. doi: 10.1371/journal.pntd.0010628 (PMC9469989; doi:10.1371/journal.pntd.0010628)
Supplement: S3 Data — (XLSX) [file pntd.0010628.s009.xlsx]

## Sheet: Figure 5
Week	all sand flies-intervention site	Phlebotomous spp - intervention site	trend-all sand flies pre-intervention	trend-all sand flies post-intervention	trend - Phlebotomus spp pre-intervention	trend - Phlebotomus spp post-intervention
1	89	182	63.8776	9.62468	153.279	2.21314
2	98.33	179	93.7381	12.6146	163.48	3.32067
3	89.33	139	137.557	16.5333	174.361	4.98246
4	84.33	137	201.861	21.6695	185.965	7.47585
5	346	167	296.223	28.4011	198.342	11.217
6	581	284	434.697	37.224	211.543	16.8304
7	11.33	11	637.903	48.7877	225.623	25.253
8	78	42	936.101	63.9437	240.639	37.8905
9	160.7	86	1373.69	83.808	256.655	56.8522
10	121.3	99	2015.85	109.843	273.737	85.303
11	131	152	2958.19	143.966	291.955	127.992
12	114.7	106	4341.04	188.689	311.387	192.043
